# Supplementary material for: Brainstem and Cortical Spreading Depolarization in a Closed Head Injury Rat Model
Source: Int J Mol Sci. 2021 Oct 28;22(21):11642. doi: 10.3390/ijms222111642 (PMC8584184; doi:10.3390/ijms222111642)
Supplement: Supplementary file 1 [file ijms-22-11642-s001.zip]

Archive with 3 entries (3 files):
- Figure S1.pdf
- Figure S2.pdf
- Video S1.mp4
